# Supplementary material for: Troponin Cut-Offs for Acute Myocardial Infarction in Patients with Impaired Renal Function—A Systematic Review and Meta-Analysis
Source: Diagnostics (Basel). 2022 Jan 21;12(2):276. doi: 10.3390/diagnostics12020276 (PMC8871519; doi:10.3390/diagnostics12020276)
Supplement: Supplementary file 1 [file diagnostics-12-00276-s001.zip]

Archive with 1 entries (1 files):
- diagnostics-1540725-supplementary.pdf
